# Supplementary material for: The effect of aging, hearing loss, and tinnitus on white matter in the human auditory system revealed with fixel-based analysis
Source: Front Aging Neurosci. 2024 Jan 9;15:1283660. doi: 10.3389/fnagi.2023.1283660 (PMC10803717; doi:10.3389/fnagi.2023.1283660)
Supplement: Supplementary file 1 [file Table_1.xlsx]

## Sheet: List1
				effect of age on FDC		effect of hearing loss on FDC		effect of tinnitus on FDC		effect of age on FD		effect of hearing loss on FD		effect of tinnitus on FD		effect of age on logFC		effect of hearing loss on logFC		effect of tinnitus on logFC
connection	+ effect (increase) - effect (decrease)	hemisphere	nm. of all fixels	nm. of affected fixels	% of affected fixels	nm. of affected fixels	% of affected fixels	nm. of affected fixels	% of affected fixels	nm. of affected fixels	% of affected fixels	nm. of affected fixels	% of affected fixels	nm. of affected fixels	% of affected fixels	nm. of affected fixels	% of affected fixels	nm. of affected fixels	% of affected fixels	nm. of affected fixels	% of affected fixels
all 26 connections	+	both	18311	152	0.83	0	0	0	0	683	3.72	1	0	0	0	346	1.88	0	0	0	0
all 26 connections	-	both	18311	4144	22.63	2	0.01	0	0	3861	21.08	0	0	0	0	3222	17.59	72	.39	0	0
tract from IC to HG	+	left	1509	22	1.45	0	0	0	0	217	14.38	0	0	0	0	1	.06	0	0	0	0
tract from IC to HG	-	left	1509	319	21.13	0	0	0	0	340	22.53	0	0	0	0	215	14.24	0	0	0	0
tract from IC to HG	+	right	777	1	0.12	0	0	0	0	112	14.41	0	0	0	0	0	0	0	0	0	0
tract from IC to HG	-	right	777	143	18.40	0	0	0	0	124	15.95	0	0	0	0	261	33.59	0	0	0	0
tract from IC to PT	+	left	1482	22	1.48	0	0	0	0	217	14.64	0	0	0	0	0	0	0	0	0	0
tract from IC to PT	-	left	1482	277	18.69	0	0	0	0	296	19.97	0	0	0	0	213	14.37	0	0	0	0
tract from IC to PT	+	right	1341	1	0.07	0	0	0	0	140	10.43	0	0	0	0	0	0	0	0	0	0
tract from IC to PT	-	right	1341	164	12.22	0	0	0	0	169	12.60	0	0	0	0	209	15.58	0	0	0	0
tract from IC to HP	+	left	544	20	3.67	0	0	0	0	99	18.19	0	0	0	0	0	0	0	0	0	0
tract from IC to HP	-	left	544	129	23.71	0	0	0	0	99	18.19	0	0	0	0	234	43.01	4	.73	0	0
tract from IC to HP	+	right	710	4	0.56	0	0	0	0	54	7.60	0	0	0	0	2	.28	0	0	0	0
tract from IC to HP	-	right	710	235	33.09	0	0	0	0	176	24.78	0	0	0	0	307	43.23	0	0	0	0
tract from IC to Amg	+	left	485	44	9.07	0	0	0	0	112	23.09	0	0	0	0	15	3.09	0	0	0	0
tract from IC to Amg	-	left	485	160	32.98	0	0	0	0	133	27.42	0	0	0	0	217	44.74	0	0	0	0
tract from IC to Amg	+	right	611	88	14.40	0	0	0	0	104	17.02	0	0	0	0	48	7.85	0	0	0	0
tract from IC to Amg	-	right	611	184	30.11	0	0	0	0	119	19.47	0	0	0	0	256	41.89	0	0	0	0
tract from IC to Ins	+	left	1021	21	2.05	0	0	0	0	111	10.87	0	0	0	0	0	0	0	0	0	0
tract from IC to Ins	-	left	1021	140	13.71	0	0	0	0	66	6.46	0	0	0	0	428	41.91	0	0	0	0
tract from IC to Ins	+	right	980	1	0.10	0	0	0	0	57	5.81	0	0	0	0	0	0	0	0	0	0
tract from IC to Ins	-	right	980	234	23.87	0	0	0	0	180	18.36	0	0	0	0	386	39.38	0	0	0	0
tract from HG to HP	+	left	987	0	0	0	0	0	0	0	0	0	0	0	0	26	2.63	0	0	0	0
tract from HG to HP	-	left	987	237	24.01	0	0	0	0	292	29.58	0	0	0	0	69	6.99	49	4.96	0	0
tract from HG to HP	+	right	961	0	0	0	0	0	0	0	0	0	0	0	0	0	0	0	0	0	0
tract from HG to HP	-	right	961	247	25.70	0	0	0	0	274	28.51	0	0	0	0	62	6.45	0	0	0	0
tract from HG to Amg	+	left	853	0	0	0	0	0	0	0	0	0	0	0	0	94	11.01	0	0	0	0
tract from HG to Amg	-	left	853	427	50.05	0	0	0	0	448	52.52	0	0	0	0	167	19.57	0	0	0	0
tract from HG to Amg	+	right	588	0	0	0	0	0	0	0	0	0	0	0	0	23	3.91	0	0	0	0
tract from HG to Amg	-	right	588	281	47.78	0	0	0	0	279	47.44	0	0	0	0	157	26.70	0	0	0	0
tract from HG to Ins	+	left	1013	0	0	0	0	0	0	0	0	0	0	0	0	18	1.77	0	0	0	0
tract from HG to Ins	-	left	1013	275	27.14	0	0	0	0	255	25.17	0	0	0	0	261	25.76	0	0	0	0
tract from HG to Ins	+	right	676	0	0	0	0	0	0	0	0	0	0	0	0	0	0	0	0	0	0
tract from HG to Ins	-	right	676	265	39.20	0	0	0	0	259	38.31	0	0	0	0	182	26.92	0	0	0	0
tract from PT to HP	+	left	961	1	0.10	0	0	0	0	14	1.45	0	0	0	0	12	1.24	0	0	0	0
tract from PT to HP	-	left	961	143	14.88	0	0	0	0	182	18.93	0	0	0	0	16	1.66	46	4.78	0	0
tract from PT to HP	+	right	986	0	0	0	0	0	0	13	1.31	0	0	0	0	0	0	0	0	0	0
tract from PT to HP	-	right	986	151	15.31	0	0	0	0	184	18.66	0	0	0	0	32	3.24	0	0	0	0
tract from PT to Amg	+	left	1084	0	0	0	0	0	0	12	1.10	0	0	0	0	152	14.02	0	0	0	0
tract from PT to Amg	-	left	1084	506	46.67	0	0	0	0	527	48.61	0	0	0	0	78	7.19	0	0	0	0
tract from PT to Amg	+	right	1127	0	0	0	0	0	0	4	.35	0	0	0	0	38	3.37	0	0	0	0
tract from PT to Amg	-	right	1127	494	43.83	0	0	0	0	420	37.26	0	0	0	0	280	24.84	0	0	0	0
tract from PT to Ins	+	left	1069	0	0	0	0	0	0	0	0	0	0	0	0	0	0	0	0	0	0
tract from PT to Ins	-	left	1069	21	1.96	0	0	0	0	18	1.68	0	0	0	0	0	0	0	0	0	0
tract from PT to Ins	+	right	1278	0	0	0	0	0	0	37	2.89	0	0	0	0	0	0	0	0	0	0
tract from PT to Ins	-	right	1278	77	6.02	0	0	0	0	45	3.52	0	0	0	0	90	7.04	0	0	0	0
tract from Ins to HP	+	left	745	0	0	0	0	0	0	64	8.59	0	0	0	0	0	0	0	0	0	0
tract from Ins to HP	-	left	745	20	2.68	0	0	0	0	42	5.63	0	0	0	0	15	2.01	5	.67	0	0
tract from Ins to HP	+	right	941	0	0	0	0	0	0	0	0	0	0	0	0	0	0	0	0	0	0
tract from Ins to HP	-	right	941	49	5.20	0	0	0	0	42	4.46	0	0	0	0	133	14.13	0	0	0	0
tract from Ins to Amg	+	left	1042	0	0	0	0	0	0	15	1.43	0	0	0	0	0	0	0	0	0	0
tract from Ins to Amg	-	left	1042	161	15.45	0	0	0	0	111	10.65	0	0	0	0	284	27.25	0	0	0	0
tract from Ins to Amg	+	right	231	0	0	0	0	0	0	0	0	0	0	0	0	0	0	0	0	0	0
tract from Ins to Amg	-	right	231	15	6.49	0	0	0	0	15	6.49	0	0	0	0	8	3.46	0	0	0	0
Supplementary Table 1. The results of the probabilistic tractography on the FOD template between the selected 26 pairs of ROIs.
